# Supplementary material for: The small GTPase ARF3 controls invasion modality and metastasis by regulating N-cadherin levels
Source: J Cell Biol. 2023 Feb 28;222(4):e202206115. doi: 10.1083/jcb.202206115 (PMC9997661; doi:10.1083/jcb.202206115)
Supplement: Table S1 — shows shRNA library information and result from screen. [file JCB_202206115_TableS1.xlsx]

## Sheet: shRNAs
Screen ID	TRC ID	Region	Gene Symbol	Gene ID	Species	RefSeq Id	Validated	Cell line	Method	KD	Target Seq (sense)	Target Seq (anti-sense)	Human Match?	No. of acini quantified	Dendrogram Group
ACAP1_1	TRCN0000122969	CDS	ACAP1	9744	Human	NM_014716					GCTGATGTCAACTGGGTCAAT	ATTGACCCAGTTGACATCAGC		6434	4
ACAP1_2	TRCN0000122970	CDS	ACAP1	9744	Human	NM_014716					GCAGGAGATGAGACGTATCTT	AAGATACGTCTCATCTCCTGC		11180	5
ACAP1_3	TRCN0000122971	CDS	ACAP1	9744	Human	NM_014716					TCACGCTAAATACGTGGAGAA	TTCTCCACGTATTTAGCGTGA		6028	1
ACAP1_4	TRCN0000122972	CDS	ACAP1	9744	Human	NM_014716					GCGCCTTCGTTGTCGGCATTT	AAATGCCGACAACGAAGGCGC		9009	4
ACAP1_5	TRCN0000122973	CDS	ACAP1	9744	Human	NM_014716					CTGGTTCACCATTCAGAGCAA	TTGCTCTGAATGGTGAACCAG		7185	6
ACAP2_2	TRCN0000123038	CDS	ACAP2	23527	Human	NM_012287	Yes	MCH58	SYBR	0.92	CCAGTATTGCTACTGCTTATA	TATAAGCAGTAGCAATACTGG		8795	6
ACAP3_1	TRCN0000156390	CDS	ACAP3	116983	Human	NM_030649	Yes	MCH58	SYBR	0.78	CGATGAGTCCAAAGTGGAGTT	AACTCCACTTTGGACTCATCG		8083	5
ADAP1_1	TRCN0000148189	CDS	ADAP1	11033	Human	NM_006869					GCTCTGAAGTATTTCAACAGA	TCTGTTGAAATACTTCAGAGC		12466	4
ADAP1_2	TRCN0000148260	CDS	ADAP1	11033	Human	NM_006869					GCACTTCAAGCATAAACCTTA	TAAGGTTTATGCTTGAAGTGC		7494	7
ADAP1_4	TRCN0000181086	CDS	ADAP1	11033	Human	NM_006869					CAGCACCCGTAACATCTTCAT	ATGAAGATGTTACGGGTGCTG		10315	7
ADAP1_5	TRCN0000446284	3UTR	ADAP1	11033	Human	NM_006869					ACGGACATTGGACTCACTGTG	CACAGTGAGTCCAATGTCCGT		8994	4
ADAP2_1	TRCN0000141961	CDS	ADAP2	55803	Human	NM_018404	Yes	293T/17	SYBR	0.88	GCCTGGTCTTAAAGGAACAAT	ATTGTTCCTTTAAGACCAGGC		10462	7
AGAP1_2	TRCN0000158851	3UTR	AGAP1	116987	Human	NM_014914	Yes	293T/17	SYBR	0.77	GCTGTTTAATAGAACGTGATT	AATCACGTTCTATTAAACAGC		9586	7
AGAP11_1	TRCN0000253876	CDS	AGAP11	119385	Human	NM_133447					GGACATGGAAGCTCTGCATAT	ATATGCAGAGCTTCCATGTCC		10426	5
AGAP11_2	TRCN0000253877	CDS	AGAP11	119385	Human	NM_133447					ACATCATCATATCACGGAAAG	CTTTCCGTGATATGATGATGT		7781	4
AGAP11_3	TRCN0000253878	CDS	AGAP11	119385	Human	NM_133447					ACCAGCCAGGAGGACCTTTAT	ATAAAGGTCCTCCTGGCTGGT		15378	6
AGAP11_4	TRCN0000253879	CDS	AGAP11	119385	Human	NM_133447					CATACTTGATGAACAGTTATA	TATAACTGTTCATCAAGTATG		9256	7
AGAP11_5	TRCN0000265447	CDS	AGAP11	119385	Human	NM_133447					TGGCCAAACGTGCCACTTTAA	TTAAAGTGGCACGTTTGGCCA		12210	7
AGAP2_1	TRCN0000072941	CDS	AGAP2	116986	Human	NM_014770	Yes	A3	SYBR	0.75	CTATGAGACTTGTGCAACCTA	TAGGTTGCACAAGTCTCATAG		13926	4
AGAP3_1	TRCN0000047999	CDS	AGAP3	116988	Human	NM_031946					GCAGACATCTTGATCCAGCAT	ATGCTGGATCAAGATGTCTGC		9532	6
AGAP3_2	TRCN0000048000	CDS	AGAP3	116988	Human	NM_031946					GCATCCCAATATCTACGCCAT	ATGGCGTAGATATTGGGATGC		11429	4
AGAP3_3	TRCN0000438364	CDS	AGAP3	116988	Human	NM_031946					GGATACGGGCCAAGTATGAAC	GTTCATACTTGGCCCGTATCC		8746	3
AGAP3_4	TRCN0000438806	CDS	AGAP3	116988	Human	NM_031946					ACATCAACCAGGCCACGAATG	CATTCGTGGCCTGGTTGATGT		9478	7
AGAP3_5	TRCN0000444944	CDS	AGAP3	213990	Mouse	NM_139153					GTTCAGCCTGGAGGATGAAAT	ATTTCATCCTCCAGGCTGAAC	Y	11257	6
AGFG1_1	TRCN0000060223	CDS	AGFG1	3267	Human	NM_004504	Yes	A549	SYBR	0.99	CCTGAGGTCAAACCACTGAAA	TTTCAGTGGTTTGACCTCAGG		11014	5
AGFG2_1	TRCN0000147372	CDS	AGFG2	3268	Human	NM_006076	Yes	A549	SYBR	0.76	GTCAATCTCCATGACAACTTT	AAAGTTGTCATGGAGATTGAC		15969	4
AP1B1_1	TRCN0000065133	CDS	AP1B1	162	Human	NM_001127	Yes	PC3	WB		CCACACTGTTAGACGAGCTTA	TAAGCTCGTCTAACAGTGTGG		7253	6
AP1B1_2	TRCN0000065134	CDS	AP1B1	162	Human	NM_001127	Yes	PC3	WB		CGTGAAGTACAACGACCCTAT	ATAGGGTCGTTGTACTTCACG		14582	6
AP1B1_3	TRCN0000065135	CDS	AP1B1	162	Human	NM_001127	Yes	PC3	WB		GCCGTGAAGAACAACATCGAT	ATCGATGTTGTTCTTCACGGC		15705	3
AP1B1_4	TRCN0000065136	CDS	AP1B1	162	Human	NM_001127	Yes	PC3	WB		CCATTGTGAAACTCTTTCTAA	TTAGAAAGAGTTTCACAATGG		10179	6
AP1B1_5	TRCN0000065137	CDS	AP1B1	162	Human	NM_001127	Yes	PC3	WB		CGTTGACAAGATCACAGAGTA	TACTCTGTGATCTTGTCAACG		15518	6
AP1G1_1	TRCN0000293941	CDS	AP1G1	164	Human	NM_001128	Yes	A549	SYBR	0.97	TTGCGAGTCCTAGCCATAAAT	ATTTATGGCTAGGACTCGCAA		11551	4
AP2M1_2	TRCN0000060241	CDS	AP2M1	1173	Human	NM_004068	Yes	293T/17	SYBR	0.95	GCTGGATGAGATTCTAGACTT	AAGTCTAGAATCTCATCCAGC		7298	1
AP3B1_1	TRCN0000286136	CDS	AP3B1	8546	Human	NM_003664	Yes	A549	SYBR	0.92	GCAAGTATTCTTTGGCTAATT	AATTAGCCAAAGAATACTTGC		9237	7
AP3D1_2	TRCN0000293891	CDS	AP3D1	8943	Human	NM_003938	Yes	A549	SYBR	0.98	AGTTCACCTTCAAGCGAATTG	CAATTCGCTTGAAGGTGAACT		8936	4
AP4M1_1	TRCN0000059718	CDS	AP4M1	9179	Human	NM_004722	Yes	A3	SYBR	0.81	GCTCCAGGTTTATCTAAAGTT	AACTTTAGATAAACCTGGAGC		9560	6
ARAP1_1	TRCN0000047835	CDS	ARAP1	116985	Human	NM_015242	Yes	MCH58	SYBR	0.55	GTGGCCTATTAAGAGTCTCAA	TTGAGACTCTTAATAGGCCAC		10248	1
ARAP2_1	TRCN0000149274	3UTR	ARAP2	116984	Human	NM_015230					GCACTTTGAGAAACCTTGTAT	ATACAAGGTTTCTCAAAGTGC		9635	4
ARAP2_2	TRCN0000149503	CDS	ARAP2	116984	Human	NM_015230					GCTATCATTGAACACCTGTAT	ATACAGGTGTTCAATGATAGC		14015	6
ARAP2_3	TRCN0000149818	3UTR	ARAP2	116984	Human	NM_015230					CCAGAACTTGTCAATGAGAAA	TTTCTCATTGACAAGTTCTGG		16613	6
ARAP2_4	TRCN0000182989	CDS	ARAP2	116984	Human	NM_015230					CATCTAAATCTAGGACTCAAA	TTTGAGTCCTAGATTTAGATG		10437	6
ARAP2_5	TRCN0000183746	3UTR	ARAP2	116984	Human	NM_015230					CCTTGTAAAGTTCCATTGTAT	ATACAATGGAACTTTACAAGG		12188	4
ARAP3_1	TRCN0000047344	CDS	ARAP3	64411	Human	NM_022481	Yes	A549	SYBR	0.71	GTCTGGAGTAATGAGATAGTA	TACTATCTCATTACTCCAGAC		9119	2
ARF1_1	TRCN0000039876	CDS	ARF1	375	Human	NM_001658	Yes	MCF7	SYBR	0.97	CAATGACAGAGAGCGTGTGAA	TTCACACGCTCTCTGTCATTG		9163	1
ARF1_2	TRCN0000039875	CDS	ARF1	375	Human	NM_001658	Yes	MCF7	SYBR	0.97	CCTCCTGGTGTTCGCCAACAA	TTGTTGGCGAACACCAGGAGG		7914	5
ARF3_1	TRCN0000047674	CDS	ARF3	377	Human	NM_001659	Yes	A549	SYBR	0.7	GATGCTGTACTCCTTGTCTTT	AAAGACAAGGAGTACAGCATC		8964	1
ARF3_2	TRCN0000047676	CDS	ARF3	377	Human	NM_001659	Yes	A549	SYBR	0.62	GAACACCCAAGGGTTGATATT	AATATCAACCCTTGGGTGTTC		8826	5
ARF4_1	TRCN0000047940	CDS	ARF4	378	Human	NM_001660	Yes	A549	SYBR	0.98	CATGGTATGTTCAAGCCACTT	AAGTGGCTTGAACATACCATG		15289	7
ARF4_2	TRCN0000293758	3UTR	ARF4	378	Human	NM_001660	Yes	A549	SYBR	0.92	TTACTTCCCATAAGCGTAAAT	ATTTACGCTTATGGGAAGTAA		7615	7
ARF5_1	TRCN0000047991	CDS	ARF5	381	Human	NM_001662	Yes	A549	SYBR	0.99	GATGCAGTGCTGCTGGTATTT	AAATACCAGCAGCACTGCATC		11018	7
ARF5_2	TRCN0000294062	3UTR	ARF5	381	Human	NM_001662	Yes	A549	SYBR	0.9	TGCATGTTCTCTCTGTTGTTG	CAACAACAGAGAGAACATGCA		9880	4
ARF6_6	TRCN0000294069	3UTR	ARF6	382	Human	NM_001663	Yes	A549	SYBR	0.74	CTTGCTGTAGATGGCTTATTT	AAATAAGCCATCTACAGCAAG		10096	1
ARFGAP1_2	TRCN0000293964	3UTR	ARFGAP1	55738	Human	NM_175609	Yes	A549	SYBR	0.8	GCCAGTTCACTACGCAGTATC	GATACTGCGTAGTGAACTGGC		9224	7
ARFGAP2_1	TRCN0000242598	CDS	ARFGAP2	84364	Human	NM_032389	Yes	MCH58	SYBR	0.84	TTTGACGATGTTGGTACTTTC	GAAAGTACCAACATCGTCAAA		8613	5
ARFGAP3_2	TRCN0000047337	CDS	ARFGAP3	26286	Human	NM_014570	Yes	HeLa	SYBR	0.94	GCCAAGGTGGTATCTAAAGAA	TTCTTTAGATACCACCTTGGC		7781	1
ARFIP1_1	TRCN0000061914	CDS	ARFIP1	27236	Human	NM_014447	Yes	A549	SYBR	0.98	CCAGTTATTCTAGCAGATGAA	TTCATCTGCTAGAATAACTGG		10651	4
ARFIP2_1	TRCN0000061938	CDS	ARFIP2	23647	Human	NM_012402	Yes	A549	SYBR	0.94	GCAACTGTTATCAGAACGATT	AATCGTTCTGATAACAGTTGC		10478	5
ARHGAP21_2	TRCN0000156175	CDS	ARHGAP21	57584	Human	NM_020824	Yes	A549	SYBR	0.92	CCTCACAACTTCAGCTCCATT	AATGGAGCTGAAGTTGTGAGG		10519	4
ARRB1_1	TRCN0000230149	CDS	ARRB1	408	Human	NM_004041	Yes	A549	SYBR	0.93	GAACTGCCCTTCACCCTAATG	CATTAGGGTGAAGGGCAGTTC		12863	6
ARRB2_1	TRCN0000280685	CDS	ARRB2	409	Human	NM_004313	Yes	A549	SYBR	0.95	CTTCGTAGATCACCTGGACAA	TTGTCCAGGTGATCTACGAAG		10951	4
ASAP1_2	TRCN0000286562	CDS	ASAP1	50807	Human	NM_018482	Yes	A549	SYBR	0.79	CCAGGGATTTACTTGCACTAA	TTAGTGCAAGTAAATCCCTGG		11331	5
ASAP2_1	TRCN0000029749	CDS	ASAP2	8853	Human	NM_003887					GCCTCAAACCTTCCATTGAAA	TTTCAATGGAAGGTTTGAGGC		9879	5
ASAP2_2	TRCN0000029750	CDS	ASAP2	8853	Human	NM_003887					CCTGGATAAACAGACAGGGAA	TTCCCTGTCTGTTTATCCAGG		9666	7
ASAP2_3	TRCN0000029752	CDS	ASAP2	8853	Human	NM_003887					CCCTTTGGACAGTTTGCTGAA	TTCAGCAAACTGTCCAAAGGG		10190	7
ASAP2_4	TRCN0000029753	CDS	ASAP2	8853	Human	NM_003887					CCGGTGTCATTTGTGCACTTT	AAAGTGCACAAATGACACCGG		8649	2
ASAP3_1	TRCN0000151669	CDS	ASAP3	55616	Human	NM_017707	Yes	MCH58	SYBR	0.75	GACTACATTATGGCCAAGTAT	ATACTTGGCCATAATGTAGTC		7301	4
ATP6V0C_2	TRCN0000029561	CDS	ATP6V0C	527	Human	NM_001694	Yes	A549	SYBR	0.98	GCTCGGCCTCTACGGTCTCAT	ATGAGACCGTAGAGGCCGAGC		8542	4
BIG1_2	TRCN0000048281	CDS	ARFGEF1	10565	Human	NM_006421	Yes	A549	SYBR	0.91	CCAGAACAACAGACAGAGAAA	TTTCTCTGTCTGTTGTTCTGG		7788	4
BIG2_1	TRCN0000251882	CDS	ARFGEF2	99371	Mouse	NM_001085495	Yes	Hepa 1-6	SYBR	0.7	CATTGAAGCTGACAAGTATTT	AAATACTTGTCAGCTTCAATG	Y	15384	7
BIG3_2	TRCN0000144294	CDS	ARFGEF3	57221	Human	NM_020340	Yes	A549	SYBR	0.89	CCAACTCTGGATTTACTCTTT	AAAGAGTAAATCCAGAGTTGG		8431	1
CERT_1	TRCN0000382287	CDS	COL4A3BP	10087	Human	NM_005713	Yes	A549	SYBR	0.78	GCTTCTCAGCGAGACGTATTA	TAATACGTCTCGCTGAGAAGC		12980	5
COPB1_2	TRCN0000380811	CDS	COPB1	1315	Human	NM_016451	Yes	A549	SYBR	0.86	TGCTGTTACCGGCCATATAAG	CTTATATGGCCGGTAACAGCA		8256	7
COPG1_2	TRCN0000380046	CDS	COPG	22820	Human	NM_016128	Yes	MCH58	SYBR	0.97	GTCAGACAAAGTGCCGGATAA	TTATCCGGCACTTTGTCTGAC		10932	4
COPG2_1	TRCN0000154575	CDS	COPG2	26958	Human	NM_012133	Yes	A3	SYBR	0.96	GCCATTACTACACTCCTCAAA	TTTGAGGAGTGTAGTAATGGC		9247	7
CYTH1_2	TRCN0000230431	CDS	CYTH1	9267	Human	NM_004762	Yes	A549	SYBR	0.86	AGGCGTTTGCCCAGCGATATT	AATATCGCTGGGCAAACGCCT		7286	2
CYTH2_1	TRCN0000062099	CDS	CYTH2	9266	Human	NM_017457	Yes	MCH58	SYBR	0.76	GCGGATTTCAGTCAAGAAGAA	TTCTTCTTGACTGAAATCCGC		9407	4
CYTH3_1	TRCN0000179183	CDS	CYTH3	9265	Human	NM_004227	Yes	A549	SYBR	0.89	GATGACATTGAGAGGCTGAAA	TTTCAGCCTCTCAATGTCATC		9885	7
CYTH4_1	TRCN0000180672	3UTR	CYTH4	27128	Human	NM_013385					GCCACAGACATCATTGCTGTT	AACAGCAATGATGTCTGTGGC		6901	5
CYTH4_2	TRCN0000180673	3UTR	CYTH4	27128	Human	NM_013385					GAAGCCAAGAAGGGAGAGTTT	AAACTCTCCCTTCTTGGCTTC		9046	7
CYTH4_3	TRCN0000242586	CDS	CYTH4	27128	Human	NM_013385					TTGCACGGTTCCTGTATAAAG	CTTTATACAGGAACCGTGCAA		12274	4
CYTH4_4	TRCN0000242587	CDS	CYTH4	27128	Human	NM_013385					CCGCCAAGGGTATCCAGTATT	AATACTGGATACCCTTGGCGG		7916	7
CYTH4_5	TRCN0000242588	3UTR	CYTH4	27128	Human	NM_013385					CAAGCAGGATGGGTGCTATAT	ATATAGCACCCATCCTGCTTG		10668	4
ELMOD1_1	TRCN0000122881	CDS	ELMOD1	55531	Human	NM_018712	Yes	293T/17	SYBR	0.88	GCTTGCCTTCTGCAAATCGTT	AACGATTTGCAGAAGGCAAGC		12697	1
ELMOD2_1	TRCN0000128010	CDS	ELMOD2	255520	Human	NM_153702	Yes	A549	SYBR	0.91	GAAGTGTGAATTGCAGCGAAT	ATTCGCTGCAATTCACACTTC		15799	7
ELMOD3_1	TRCN0000135161	3UTR	ELMOD3	84173	Human	NM_032213					CGAGATGAATGGAGGCTTAAA	TTTAAGCCTCCATTCATCTCG		12497	4
ELMOD3_2	TRCN0000135916	CDS	ELMOD3	84173	Human	NM_032213					GAGTTGAAGAACCATGGCATT	AATGCCATGGTTCTTCAACTC		18107	4
ELMOD3_3	TRCN0000137628	CDS	ELMOD3	84173	Human	NM_032213					GCAGCTAATCTCCTTCAGTGA	TCACTGAAGGAGATTAGCTGC		10585	7
ELMOD3_4	TRCN0000138508	3UTR	ELMOD3	84173	Human	NM_032213					CCGAGATGAATGGAGGCTTAA	TTAAGCCTCCATTCATCTCGG		13353	4
ELMOD3_5	TRCN0000138843	3UTR	ELMOD3	84173	Human	NM_032213					GCACCAGTGTCTGTGTTGTTA	TAACAACACAGACACTGGTGC		9706	4
EXOC5_1	TRCN0000061964	CDS	EXOC5	10640	Human	NM_006544	Yes	293T/17	SYBR	0.89	GCCAGCTGATTCAGGAGTTTA	TAAACTCCTGAATCAGCTGGC		8921	4
FAPP1_1	TRCN0000147627	CDS	PLEKHA3	65977	Human	NM_019091	Yes	A549	SYBR	0.91	GAATGTGTGAAGATAGCCAAT	ATTGGCTATCTTCACACATTC		10204	4
FBX8_2	TRCN0000034316	CDS	FBXO8	26269	Human	NM_012180	Yes	MCH58	SYBR	0.82	GAGAGTATCTTGAAACTCTTA	TAAGAGTTTCAAGATACTCTC		13889	6
GBF1_1	TRCN0000154341	CDS	GBF1	8729	Human	NM_004193	Yes	293T/17	SYBR	0.84	CTGCATAGTTTCGGTCATCTA	TAGATGACCGAAACTATGCAG		9173	1
GGA1_1	TRCN0000381215	CDS	GGA1	26088	Human	NM_001001560	Yes	PC3	WB		GGACATCGGAGAAGGTGAAGA	TCTTCACCTTCTCCGATGTCC		10805	5
GGA1_2	TRCN0000381323	CDS	GGA1	26088	Human	NM_001001560					AGATCTCGAAGAGGGTGAATG	CATTCACCCTCTTCGAGATCT		10877	7
GGA1_3	TRCN0000381482	3UTR	GGA1	26088	Human	NM_001001560	Yes	PC3	WB		TGTAGGCCTCAAGTGACTCTT	AAGAGTCACTTGAGGCCTACA		13018	6
GGA1_4	TRCN0000381503	CDS	GGA1	26088	Human	NM_001001560	Yes	PC3	WB		AGAGGCCTACCAGATGCTAAA	TTTAGCATCTGGTAGGCCTCT		9854	5
GGA1_5	TRCN0000382063	CDS	GGA1	26088	Human	NM_001001560					AGTGGGCAAGTTCCGCTTTCT	AGAAAGCGGAACTTGCCCACT		8547	7
GGA2_2	TRCN0000065006	CDS	GGA2	23062	Human	NM_015044	Yes	A549	SYBR	0.8	CCGTGCCCTCTGAATTATGTT	AACATAATTCAGAGGGCACGG		8153	4
GGA3_1	TRCN0000232888	CDS	GGA3	23163	Human	NM_014001	Yes	A549	SYBR	0.66	GAAGGTGCGGCTTCGGTATAA	TTATACCGAAGCCGCACCTTC		11254	4
GIT1_1	TRCN0000346581	CDS	GIT1	216963	Mouse	NM_001004144	Yes	Hepa 1-6	SYBR	0.79	CCACCTTGATCATCGACATTC	GAATGTCGATGATCAAGGTGG	Y	10197	7
GIT2_1	TRCN0000364545	CDS	GIT2	9815	Human	NM_057169	Yes	A549	SYBR	0.91	ATAACGGTGCTAACTCTATAT	ATATAGAGTTAGCACCGTTAT		13481	7
GOSR2_2	TRCN0000115095	CDS	GOSR2	56494	Mouse	NM_019650	Yes	Hepa 1-6	SYBR	0.93	TCAGAAGAAGATCCTTGACAT	ATGTCAAGGATCTTCTTCTGA	Y	12093	7
HERC1_1	TRCN0000235499	CDS	HERC1	8925	Human	NM_003922	Yes	A549	SYBR	0.78	GTTCGAACTGGTCTAAGTTTA	TAAACTTAGACCAGTTCGAAC		7996	7
IKBKG_1	TRCN0000022148	CDS	IKBKG	8517	Human	NM_003639	Yes	A3	SYBR	0.59	GAGGGAGTACAGCAAACTGAA	TTCAGTTTGCTGTACTCCCTC		11425	5
IL6_1	TRCN0000059205	CDS	IL6	3569	Human	NM_000600					CATCTCATTCTGCGCAGCTTT	AAAGCTGCGCAGAATGAGATG		12652	4
IL6_2	TRCN0000059206	CDS	IL6	3569	Human	NM_000600					GACATGTAACAAGAGTAACAT	ATGTTACTCTTGTTACATGTC		10831	5
IL6_3	TRCN0000059207	CDS	IL6	3569	Human	NM_000600					CAGAACGAATTGACAAACAAA	TTTGTTTGTCAATTCGTTCTG		8076	4
IL6_4	TRCN0000372667	3UTR	IL6	3569	Human	NM_000600					ATGAGCGTTAGGACACTATTT	AAATAGTGTCCTAACGCTCAT		7701	5
IL6_5	TRCN0000372668	3UTR	IL6	3569	Human	NM_000600					ATGTGAAGCTGAGTTAATTTA	TAAATTAACTCAGCTTCACAT		12864	7
IL6R_1	TRCN0000058779	CDS	IL6R	3570	Human	NM_000565					CCACTCCTGGAACTCATCTTT	AAAGATGAGTTCCAGGAGTGG		9840	5
IL6R_2	TRCN0000058780	CDS	IL6R	3570	Human	NM_000565					CTCTGGAAACTATTCATGCTA	TAGCATGAATAGTTTCCAGAG		11663	5
IL6R_3	TRCN0000058781	CDS	IL6R	3570	Human	NM_000565					AGCCCTTATGACATCAGCAAT	ATTGCTGATGTCATAAGGGCT		9085	4
IL6R_4	TRCN0000058782	CDS	IL6R	3570	Human	NM_000565					CTCCTCTGCATTGCCATTGTT	AACAATGGCAATGCAGAGGAG		12006	5
IL6ST_1	TRCN0000058287	CDS	IL6ST	3572	Human	NM_002184	Yes	A549	SYBR	0.96	CGGCCAGAAGATCTACAATTA	TAATTGTAGATCTTCTGGCCG		14708	3
IQSEC1_3	TRCN0000149750	CDS	IQSEC1	9922	Human	NM_014869	Yes	PC3	WB		GATCTATGAACGGATCCGTAA	TTACGGATCCGTTCATAGATC		11780	5
IQSEC2_1	TRCN0000144705	CDS	IQSEC2	23096	Human	NM_015075	Yes	A549	SYBR	0.81	GCTGAACGAAAGATGAAACTA	TAGTTTCATCTTTCGTTCAGC		7971	5
IQSEC3_1	TRCN0000147813	CDS	IQSEC3	440073	Human	NM_015232					GCTCTTTGAGAACGAGTATTA	TAATACTCGTTCTCAAAGAGC		9816	4
IQSEC3_2	TRCN0000179835	CDS	IQSEC3	440073	Human	NM_015232					CGAGTATTACTCTCATGGCAT	ATGCCATGAGAGTAATACTCG		9730	7
IQSEC3_3	TRCN0000180343	CDS	IQSEC3	440073	Human	NM_015232					GAAGTCCATTGTGGGCATGAA	TTCATGCCCACAATGGACTTC		10311	7
IQSEC3_4	TRCN0000180674	CDS	IQSEC3	440073	Human	NM_015232					GCTCAGCAAGAACTTCGAGAA	TTCTCGAAGTTCTTGCTGAGC		9791	7
IQSEC3_5	TRCN0000180949	CDS	IQSEC3	440073	Human	NM_015232					GAGGACTTCATCCGAAACCTT	AAGGTTTCGGATGAAGTCCTC		16208	4
ITSN1_1	TRCN0000002009	CDS	ITSN1	6453	Human	NM_003024	Yes	A549	SYBR	0.64	GCACTAGCTGACATGAATAAT	ATTATTCATGTCAGCTAGTGC		16401	4
JIP4_1	TRCN0000281124	CDS	SPAG9	9043	Human	NM_003971	Yes	A549	SYBR	0.94	CCCGAGTGGAATCTTTAGAAT	ATTCTAAAGATTCCACTCGGG		10283	2
KDELR1_2	TRCN0000054458	CDS	KDELR1	68137	Mouse	NM_133950	Yes	Hepa 1-6	SYBR	0.98	CTGCGATTTCTTCTACCTCTA	TAGAGGTAGAAGAAATCGCAG	Y	12036	3
MAPK8IP3_1	TRCN0000037984	CDS	MAPK8IP3	23162	Human	NM_015133					GCCTTGAATGTGGTGAAGAAT	ATTCTTCACCACATTCAAGGC		8785	7
MAPK8IP3_2	TRCN0000037985	CDS	MAPK8IP3	23162	Human	NM_015133					CCATGACTCCACAGAAGTCAT	ATGACTTCTGTGGAGTCATGG		7062	4
MAPK8IP3_3	TRCN0000037986	CDS	MAPK8IP3	23162	Human	NM_015133					GCACATTGAGAGGTCCAAGAT	ATCTTGGACCTCTCAATGTGC		15256	4
MAPK8IP3_4	TRCN0000037987	CDS	MAPK8IP3	23162	Human	NM_015133					GCGGAGGATGTAAGCAGCTAT	ATAGCTGCTTACATCCTCCGC		13648	5
MAPK8IP3_5	TRCN0000037988	CDS	MAPK8IP3	23162	Human	NM_015133					TCTGAGCAACTATCACCTAAT	ATTAGGTGATAGTTGCTCAGA		9943	7
MICALL1_1	TRCN0000062133	3UTR	MICALL1	85377	Human	NM_033386					CCAAAGAATCTCTTGTTTCTT	AAGAAACAAGAGATTCTTTGG		9401	4
MICALL1_5	TRCN0000414130	CDS	MICALL1	85377	Human	NM_033386					AGGACAATGTCTTCGAGAATA	TATTCTCGAAGACATTGTCCT		13001	6
NCS1_1	TRCN0000427733	3UTR	NCS1	23413	Human	NM_014286					GGCTACAGCCCTCTGCATAAA	TTTATGCAGAGGGCTGTAGCC		9500	7
NCS1_2	TRCN0000055733	CDS	NCS1	23413	Human	NM_014286					CCCACCAAGTTTGCCACATTT	AAATGTGGCAAACTTGGTGGG		11867	7
NCS1_3	TRCN0000055734	CDS	NCS1	23413	Human	NM_014286					GCGAATTGAGTTCTCCGAGTT	AACTCGGAGAACTCAATTCGC		10709	6
NCS1_5	TRCN0000055736	CDS	NCS1	23413	Human	NM_014286					GAAGACCTACTTTACCGAGAA	TTCTCGGTAAAGTAGGTCTTC		11592	6
NME1_2	TRCN0000010062	CDS	NME1	4830	Human	NM_000269	Yes	MCF7	TaqMan	0.91	CCGCCTTGTTGGTCTGAAATT	AATTTCAGACCAACAAGGCGG		9163	7
NOA1_1	TRCN0000149579	CDS	C4ORF14	84273	Human	NM_032313	Yes	MCF7	SYBR	0.99	GCCAGGTACTACATTAAACCT	AGGTTTAATGTAGTACCTGGC		14674	5
PI4KB_1	TRCN0000005695	CDS	PI4KB	5298	Human	NM_002651	Yes	A549	SYBR	0.94	CGACATGTTCAACTACTATAA	TTATAGTAGTTGAACATGTCG		14118	5
PICK1_1	TRCN0000037907	CDS	PICK1	9463	Human	NM_012407	Yes	MCF7	SYBR	0.8	CTGAACACGTACCTCAACAAA	TTTGTTGAGGTACGTGTTCAG		13242	7
PIP5K1A_1	TRCN0000024518	CDS	PIP5K1A	18720	Mouse	NM_008847	Yes	Hepa 1-6	SYBR	0.72	GCTTCCAGGATACTACATGAA	TTCATGTAGTATCCTGGAAGC	Y	10957	4
PIP5K1B_20	TRCN0000230744	CDS	PIP5K1B	8395	Human	NM_003558	Yes	MCF7	SYBR	0.79	ACGACAGGCCTACACTCTATT	AATAGAGTGTAGGCCTGTCGT		14613	4
PIP5K1C_2	TRCN0000378595	CDS	PIP5K1C	23396	Human	NM_012398	Yes	MCF7	SYBR	0.79	CGGCGAGAGCGACACATAATT	AATTATGTGTCGCTCTCGCCG		10617	4
PLD1_1	TRCN0000076820	CDS	PLD1	18805	Mouse	NM_008875	Yes	Hepa 1-6	SYBR	0.9	CCCAATGATGAAGTACACAAT	ATTGTGTACTTCATCATTGGG	Y	10422	2
PLD2_1	TRCN0000051149	CDS	PLD2	5338	Human	NM_002663	Yes	A3	SYBR	0.58	GCCAAGTACAAGACTCCCATA	TATGGGAGTCTTGTACTTGGC		12996	4
PLD3_1	TRCN0000052165	CDS	PLD3	23646	Human	NM_012268	Yes	A549	SYBR	0.98	CTACTCAACGTGGTGGACAAT	ATTGTCCACCACGTTGAGTAG		9388	4
PLEKHA8_1	TRCN0000146594	3UTR	PLEKHA8	84725	Human	NM_032639					CCAAGGTCAAACTGGAAATTA	TAATTTCCAGTTTGACCTTGG		10440	4
PLEKHA8_2	TRCN0000147794	3UTR	PLEKHA8	84725	Human	NM_032639					GCCTTCTTAAGGAAACCATTT	AAATGGTTTCCTTAAGAAGGC		11668	4
PLEKHA8_3	TRCN0000146652	CDS	PLEKHA8	84725	Human	NM_032639					CAAATGGCAGTCTGTGAAATT	AATTTCACAGACTGCCATTTG		8116	4
PLEKHA8_4	TRCN0000146717	CDS	PLEKHA8	84725	Human	NM_032639					CCTGTTAAGATGGATCTTGTT	AACAAGATCCATCTTAACAGG		14765	7
PLEKHA8_5	TRCN0000147293	CDS	PLEKHA8	84725	Human	NM_032639					GTGGTTCCAGTATTAGACAAA	TTTGTCTAATACTGGAACCAC		11872	4
PLIN2_1	TRCN0000134012	CDS	PLIN2	123	Human	NM_001122	Yes	A549	SYBR	0.77	CTTTAGATGACGTGATGGATT	AATCCATCACGTCATCTAAAG		12644	5
PREB_1	TRCN0000107832	CDS	PREB	10113	Human	NM_013388	Yes	A549	SYBR	0.86	GCTAGAACTCAGGGTAGAGAA	TTCTCTACCCTGAGTTCTAGC		8492	4
PSD_1	TRCN0000234810	CDS	PSD	5662	Human	NM_002779	Yes	PC3	WB		GGGAGTACCTCAAGTTCTTTG	CAAAGAACTTGAGGTACTCCC		10202	1
PSD_2	TRCN0000234811	CDS	PSD	5662	Human	NM_002779	Yes	PC3	WB		CCTGGATCACTCGCATCAATG	CATTGATGCGAGTGATCCAGG		9007	1
PSD_3	TRCN0000234812	3UTR	PSD	5662	Human	NM_002779	Yes	PC3	WB		GCTTGGACAGAGACCAGGATT	AATCCTGGTCTCTGTCCAAGC		8868	1
PSD_4	TRCN0000238782	CDS	PSD	5662	Human	NM_002779	Yes	PC3	WB		GGTTGGAGCAGATGGCCTTTA	TAAAGGCCATCTGCTCCAACC		13302	6
PSD_5	TRCN0000238783	CDS	PSD	5662	Human	NM_002779	Yes	PC3	WB		GAGAATCGCTAGAGCCAAATG	CATTTGGCTCTAGCGATTCTC		10657	1
PSD2_1	TRCN0000160504	3UTR	PSD2	84249	Human	NM_032289					CCTGTTTATATTTGGGTCTTT	AAAGACCCAAATATAAACAGG		7742	1
PSD2_2	TRCN0000160769	CDS	PSD2	84249	Human	NM_032289					CCCAATGGATTCCATGAAGAT	ATCTTCATGGAATCCATTGGG		10290	4
PSD2_3	TRCN0000161046	CDS	PSD2	84249	Human	NM_032289					GACCCTTTACAACTCCATCAA	TTGATGGAGTTGTAAAGGGTC		10148	7
PSD2_4	TRCN0000162449	3UTR	PSD2	84249	Human	NM_032289					CCTGTGACTTATACTGCTCTT	AAGAGCAGTATAAGTCACAGG		12405	5
PSD2_5	TRCN0000165014	CDS	PSD2	84249	Human	NM_032289					GCGTGGCTGGAAGAAATTCTA	TAGAATTTCTTCCAGCCACGC		9682	1
PSD3_1	TRCN0000123164	3UTR	PSD3	23362	Human	NM_015310					CGCCTTTATATGTGAAATCTT	AAGATTTCACATATAAAGGCG		7235	1
PSD3_2	TRCN0000123165	CDS	PSD3	23362	Human	NM_015310					GCTCCCAGTTTGAAACCATTT	AAATGGTTTCAAACTGGGAGC		14042	4
PSD3_3	TRCN0000123166	CDS	PSD3	23362	Human	NM_015310					CCGGAACATTACAGGCTACAA	TTGTAGCCTGTAATGTTCCGG		11182	5
PSD3_4	TRCN0000123167	CDS	PSD3	23362	Human	NM_015310					CCTGTGCAATAATGCTTCTTA	TAAGAAGCATTATTGCACAGG		7349	5
PSD3_5	TRCN0000123168	CDS	PSD3	23362	Human	NM_015310					CTGTGCAATAATGCTTCTTAA	TTAAGAAGCATTATTGCACAG		12401	7
PSD4_1	TRCN0000181027	CDS	PSD4	23550	Human	NM_012455	Yes	PC3	SYBR		CCTCCTGAATCTACCAGACAA	TTGTCTGGTAGATTCAGGAGG		9112	6
PSD4_2	TRCN0000416818	CDS	PSD4	23550	Human	NM_012455	Yes	PC3	SYBR		GCTGGAGACAAGCTAGCTAAT	ATTAGCTAGCTTGTCTCCAGC		10179	7
PSD4_3	TRCN0000424411	CDS	PSD4	23550	Human	NM_012455	Yes	PC3	SYBR		TGCAGAAGAACAATGACTTTA	TAAAGTCATTGTTCTTCTGCA		10321	1
PSD4_4	TRCN0000427083	3UTR	PSD4	23550	Human	NM_012455	Yes	PC3	SYBR		TCCCTGGAGGAGACTTATTTC	GAAATAAGTCTCCTCCAGGGA		8404	2
PSD4_5	TRCN0000429097	3UTR	PSD4	23550	Human	NM_012455	Yes	PC3	SYBR		GAATCCAGAGTGGCCTCATTT	AAATGAGGCCACTCTGGATTC		12684	5
RAB11FIP1_1	TRCN0000145281	CDS	RAB11FIP1	80223	Human	NM_025151	Yes	A549	SYBR	0.93	GAAATCCAAACCAGGAAAGAA	TTCTTTCCTGGTTTGGATTTC		12773	5
RAB11FIP2_1	TRCN0000144978	CDS	RAB11FIP2	22841	Human	NM_014904	Yes	A549	SYBR	0.78	GAATTGTGTTTCGGAAGACAA	TTGTCTTCCGAAACACAATTC		12992	5
RAB11FIP3_1	TRCN0000187717	CDS	RAB11FIP3	215445	Mouse	XM_484616	Yes	Hepa 1-6	SYBR	0.74	GAAGAGCATTGAGATCGAGAA	TTCTCGATCTCAATGCTCTTC	Y	9817	2
RAB11FIP4_1	TRCN0000413922	3UTR	RAB11FIP4	84440	Human	NM_032932	Yes	PC3	WB		TCTAGTACGATGGGCTCTTTC	GAAAGAGCCCATCGTACTAGA		11318	5
RAB11FIP4_2	TRCN0000056503	CDS	RAB11FIP4	84440	Human	NM_032932	Yes	PC3	WB		CGACAATGACATCACAGAGAA	TTCTCTGTGATGTCATTGTCG		8569	5
RAB11FIP4_3	TRCN0000056504	CDS	RAB11FIP4	84440	Human	NM_032932					GCACGTGTACAACAGCGAATT	AATTCGCTGTTGTACACGTGC		9689	4
RAB11FIP4_4	TRCN0000056505	CDS	RAB11FIP4	84440	Human	NM_032932					GAGGCAGTACATGGACAAGAT	ATCTTGTCCATGTACTGCCTC		9267	2
RAB11FIP4_5	TRCN0000056506	CDS	RAB11FIP4	84440	Human	NM_032932	Yes	PC3	WB		AGAATCAACTTCAAGGACTTT	AAAGTCCTTGAAGTTGATTCT		9554	5
RAB11FIP5_1	TRCN0000007155	CDS	RAB11FIP5	26056	Human	NM_015470	Yes	A549	SYBR	0.76	GCAAGCTGTCTCTTCCCGGTT	AACCGGGAAGAGACAGCTTGC		9031	6
RALA_1	TRCN0000315072	CDS	RALA	5898	Human	NM_005402	Yes	A549	SYBR	0.95	GGAGGAAGTCCAGATCGATAT	ATATCGATCTGGACTTCCTCC		12250	7
RALB_1	TRCN0000072956	CDS	RALB	5899	Human	NM_002881	Yes	A549	SYBR	0.97	CAAGGTGTTCTTTGACCTAAT	ATTAGGTCAAAGAACACCTTG		11671	4
RCHY1_1	TRCN0000010849	CDS	RCHY1	25898	Human	NM_015436	Yes	293T/17	SYBR	0.8	AGTGAAGGAAGTGCAGTGCAT	ATGCACTGCACTTCCTTCACT		9973	6
SMAP1_6	TRCN0000151035	3UTR	SMAP1	60682	Human	NM_021940	Yes	A549	SYBR	0.88	GCAGCACAAGTGTAATGAATA	TATTCATTACACTTGTGCTGC		11771	7
SMAP2_1	TRCN0000146695	CDS	SMAP2	64744	Human	NM_022733	Yes	MCH58	SYBR	0.89	CGACTTTATGAAGCCTATCTT	AAGATAGGCTTCATAAAGTCG		11150	6
STAT1_1	TRCN0000280021	CDS	STAT1	6772	Human	NM_007315	Yes	A549	SYBR	0.93	CTGGAAGATTTACAAGATGAA	TTCATCTTGTAAATCTTCCAG		11389	4
STAT3_1	TRCN0000329887	CDS	STAT3	6774	Human	NM_003150	Yes	A549	SYBR	0.88	GCACAATCTACGAAGAATCAA	TTGATTCTTCGTAGATTGTGC		12790	6
STAT5A_1	TRCN0000232134	CDS	STAT5A	6776	Human	NM_003152	Yes	MCH58	SYBR	0.95	GGACCTTCTTGTTGCGCTTTA	TAAAGCGCAACAAGAAGGTCC		8093	4
STAT5B_1	TRCN0000232140	CDS	STAT5B	6777	Human	NM_012448	Yes	A549	SYBR	0.98	TATGTCCCTGAAACGAATTAA	TTAATTCGTTTCAGGGACATA		13717	4
TBC1D10A_1	TRCN0000160822	CDS	TBC1D10A	83874	Human	NM_031937	Yes	MCH58	SYBR	0.81	CAAGGTGAAGTTACAGCAGAA	TTCTGCTGTAACTTCACCTTG		12506	4
TBC1D10B_1	TRCN0000106258	CDS	TBC1D10B	68449	Mouse	NM_144522	Yes	Hepa 1-6	SYBR	0.92	GCAGTACCTGTCTAATAGCAA	TTGCTATTAGACAGGTACTGC	Y	10236	4
TBC1D10C_1	TRCN0000242973	3UTR	TBC1D10C	374403	Human	NM_198517					GGCAAATAGGCACCGCACTTT	AAAGTGCGGTGCCTATTTGCC		11190	7
TBC1D10C_2	TRCN0000242972	CDS	TBC1D10C	374403	Human	NM_198517					CGGCGGTACAAGAAGGTAAAG	CTTTACCTTCTTGTACCGCCG		10964	4
TBC1D10C_3	TRCN0000242974	CDS	TBC1D10C	374403	Human	NM_198517					TCAAGGCCTACACCCTGTATC	GATACAGGGTGTAGGCCTTGA		10138	5
TBC1D10C_4	TRCN0000242975	CDS	TBC1D10C	374403	Human	NM_198517					CTGAGAGGACCATGGACTTAG	CTAAGTCCATGGTCCTCTCAG		8928	5
TBC1D10C_5	TRCN0000257000	CDS	TBC1D10C	374403	Human	NM_198517					CCGACCGCTATGGATTCATTG	CAATGAATCCATAGCGGTCGG		11789	4
TBC1D24_1	TRCN0000245854	CDS	TBC1D24	57465	Human	NM_020705	Yes	A549	SYBR	0.76	GGAGTGAGAGAAATAAGTTTG	CAAACTTATTTCTCTCACTCC		10009	4
TBC1D3_1	TRCN0000255682	3UTR	TBC1D3	729873	Human	NM_001123391	Yes	PC3	WB		GGATAATTTCCCTAGGCTTAA	TTAAGCCTAGGGAAATTATCC		9424	4
TBC1D3_2	TRCN0000255679	CDS	TBC1D3	729873	Human	NM_001123391					TAGGCTGCCTCATCCGGATAT	ATATCCGGATGAGGCAGCCTA		14590	7
TBC1D3_3	TRCN0000255680	CDS	TBC1D3	729873	Human	NM_001123391	Yes	PC3	WB		TTGCAACCGGTTCGTTGATAC	GTATCAACGAACCGGTTGCAA		16228	7
TBC1D3_4	TRCN0000255681	CDS	TBC1D3	729873	Human	NM_001123391	Yes	PC3	WB		GGACATTAAGGAAGCATATAT	ATATATGCTTCCTTAATGTCC		8551	2
TBC1D3_5	TRCN0000265682	CDS	TBC1D3	729873	Human	NM_001123391					GATAACAAGAATCGCCTTTAA	TTAAAGGCGATTCTTGTTATC		12497	5
TMED10_1	TRCN0000029148	CDS	TMED10	10972	Human	NM_006827	Yes	A549	SYBR	0.99	CGCTTCTTCAAGGCCAAGAAA	TTTCTTGGCCTTGAAGAAGCG		16825	4
TMED2_1	TRCN0000065305	CDS	TMED2	10959	Human	NM_006815	Yes	A549	SYBR	0.99	CTCGGGCTATTTCGTTAGCAT	ATGCTAACGAAATAGCCCGAG		14240	4
UACA_1	TRCN0000159821	CDS	UACA	55075	Human	NM_018003	Yes	MCH58	SYBR	0.86	GCAGAGCATTTGCAGATTAAA	TTTAATCTGCAAATGCTCTGC		10842	4
USP6_1	TRCN0000218643	CDS	USP6	9098	Human	NM_004505	Yes	MCF7	SYBR	0.83	GCTTCTAGTCCAACACAAATA	TATTTGTGTTGGACTAGAAGC		9668	4
USP9X_1	TRCN0000007361	3UTR	USP9X	8239	Human	NM_004652	Yes	A549	SYBR	0.93	GAGAGTTTATTCACTGTCTTA	TAAGACAGTGAATAAACTCTC		10797	5
VEZT_1	TRCN0000236554	CDS	VEZT	55591	Human	NM_017599	Yes	MCH58	SYBR	0.87	TCAGACGGTTAGCCCTATTAC	GTAATAGGGCTAACCGTCTGA		6873	2
