# Supplementary material for: The small GTPase ARF3 controls invasion modality and metastasis by regulating N-cadherin levels
Source: J Cell Biol. 2023 Feb 28;222(4):e202206115. doi: 10.1083/jcb.202206115 (PMC9997661; doi:10.1083/jcb.202206115)
Supplement: Table S2 — shows non-screen RNAs used in this study. [file JCB_202206115_TableS2.xlsx]

## Sheet: Sheet1
shRNA Clone ID	TRC ID	Gene Symbol	Target Sequence (sense)	Target Sequence (anti-sense)
Scr	N/A	N/A	CCGCAGGTATGCACGCGT	ACGCGTGCATACCTGCGG
ARF1 KD2	TRCN0000039875	ARF1	CCTCCTGGTGTTCGCCAACAA	TTGTTGGCGAACACCAGGAGG
ARF1 KD4	TRCN0000039873	ARF1	CCTAGCATAGATTTGCAGTTA	TAACTGCAAATCTATGCTAGG
ARF3 KD1	TRCN0000047674	ARF3	GATGCTGTACTCCTTGTCTTT	AAAGACAAGGAGTACAGCATC
ARF3 KD2	TRCN0000047676	ARF3	GAACACCCAAGGGTTGATATT	AATACAACCCTTGGGTGTTC
N-Cadherin KD1	TRCN0000327706	CDH2	CGCATTATGCAAGACTGGATT	AATCCAGTCTTGCATAATGCG
N-Cadherin KD2	TRCN0000327707	CDH2	CCAGTGACTATTAAGAGAAAT	ATTTCTCTTAATAGTCACTGG
PSD KD1	TRCN0000234810	PSD	GGGAGTACCTCAAGTTCTTTG	CAAAGAACTTGAGGTACTCCC
PSD KD2	TRCN0000234811	PSD	CCTGGATCACTCGCATCAATG	CATTGATGCGAGTGATCCAGG
RAB11FIP4 KD1	TRCN0000413922	RAB11FIP4	TCTAGTACGATGGGCTCTTTC	GAAAGAGCCCATCGTACTAGA
RAB11FIP4 KD2	TRCN0000056503	RAB11FIP4	CGACAATGACATCACAGAGAA	TTCTCTGTGATGTCATTGTCG
