# Supplementary material for: The small GTPase ARF3 controls invasion modality and metastasis by regulating N-cadherin levels
Source: J Cell Biol. 2023 Feb 28;222(4):e202206115. doi: 10.1083/jcb.202206115 (PMC9997661; doi:10.1083/jcb.202206115)
Supplement: Table S3 — lists antibodies used in this study. [file JCB_202206115_TableS3.xlsx]

## Sheet: Sheet1
Antibody	Company	Cat. No.	Application	Dilution
Alexa Fluor 488 anti-mouse IgG	Thermo Fisher Scientific	A21202	IF	1 in 200
Alexa Fluor 568 Phalloidin	Thermo Fisher Scientific	A12380	IF	1 in 200
Alexa Fluor 647 anti-rabbit IgG	Thermo Fisher Scientific	A31573	Flow	1 in 1000
Alexa Fluor 647 anti-mouse IgG	Thermo Fisher Scientific	A31571	IF	1 in 200
Alexa Fluor 555 anti-rabbit IgG	Thermo Fisher Scientific	A31572	IF	1 in 200
Alexa Fluor 594 anti-rabbit IgG	Thermo Fisher Scientific	A11012	IF	1 in 200
anti-ARF1	Novus Biologicals	NB-110-85530	WB	1 in 1000
anti-ARF3	BD Biosciences	610784	IF	1 in 100
anti-ARF3	BD Biosciences	610784	WB	1 in 1000
anti-ARF3	BD Biosciences	610784	IP	2ug
anti-ARF4	Proteintech	11673-1-AP	WB	1 in 1000
anti-ARF5	Novus Biologicals	H00000381-M01	WB	1 in 1000
anti-ARF6	Sigma Aldrich	A5230	WB	1 in 1000
anti-E-Cadherin	Cell Signalling Technology	3195	WB	1 in 1000
anti-E-Cadherin	BD Biosciences	610181	WB	1 in 1000
anti-GAPDH	Cell Signalling Technology	2118	WB	1 in 5000
anti-GM130	BD Biosciences	610823	IF	1 in 500
anti-GST	Sigma Aldrich	06-332	WB	1 in 1000
HCS CellMask Deep Red Stain	Thermo Fisher Scientific	H32721	IF	1 in 10,000
Hoechst 34580	Thermo Fisher Scientific	H21486	IF	1 in 1000
anti-LAMP2	DSHB	H4B4	IF	1 in 1000
anti-mNeonGreen	Chromotek	32F6	WB	1 in 1000
anti-N-Cadherin	Cell Signalling Technology	13116	IF	1 in 200
anti-N-Cadherin	Cell Signalling Technology	13116	Flow	1 in 120
anti-N-Cadherin	Cell Signalling Technology	13116	IHC	1 in 75
anti-N-Cadherin	Cell Signalling Technology	13116	WB	1 in 1000
anti-PSD	Novus Biologicals	NBP2-15083	WB	1 in 1000
anti-Rab4	BD Biosciences	610888	IF	1 in 200
anti-Rab11	BD Biosciences	610656	IF	1 in 200
anti-Rab11FIP4	Thermo Fisher Scientific	TA808377	IF	1 in 200
anti-Rab11FIP4	Abcam	ab74446	WB	1 in 1000
