# Supplementary material for: The small GTPase ARF3 controls invasion modality and metastasis by regulating N-cadherin levels
Source: J Cell Biol. 2023 Feb 28;222(4):e202206115. doi: 10.1083/jcb.202206115 (PMC9997661; doi:10.1083/jcb.202206115)
Supplement: Table S5 — shows combined normal and tumor dataset information for CDH2. [file JCB_202206115_TableS5.xlsx]

## Sheet: 2022.Sandilands.Supp Table S4.G
TumourType	Dataset_ID	Normal vs Tumour	Count(Sample_ID)
Adrenal_Gland	GSE68606	Cancer	6
Adrenal_Gland	GSE75415	Cancer	23
Adrenal_Gland	GSE75415	Normal	7
Adrenal_Gland	GSE76021	Cancer	29
Bladder	GSE12630	Cancer	11
Bladder	GSE2361	Normal	1
Bladder	GSE3167	Cancer	5
Bladder	GSE3167	Normal	5
Blood	E-AFMX-5	Normal	24
Blood	E-MEXP-120	Cancer	31
Blood	E-MEXP-313	Cancer	99
Blood	E-TABM-117	Cancer	37
Blood	E-TABM-125	Cancer	68
Blood	GSE1010	Normal	12
Blood	GSE10255	Cancer	161
Blood	GSE10631	Cancer	30
Blood	GSE10631	Normal	14
Blood	GSE11038	Cancer	24
Blood	GSE1124	Normal	5
Blood	GSE1133	Cancer	12
Blood	GSE1133	Normal	24
Blood	GSE1140	Normal	15
Blood	GSE11582	Normal	374
Blood	GSE11907	Normal	10
Blood	GSE12845	Normal	14
Blood	GSE12995	Cancer	175
Blood	GSE13280	Cancer	44
Blood	GSE13591	Cancer	153
Blood	GSE13591	Normal	4
Blood	GSE13996	Cancer	67
Blood	GSE1427	Cancer	99
Blood	GSE14286	Cancer	13
Blood	GSE14317	Cancer	19
Blood	GSE14317	Normal	7
Blood	GSE14577	Normal	7
Blood	GSE1466	Cancer	41
Blood	GSE1466	Normal	6
Blood	GSE15777	Cancer	22
Blood	GSE15777	Normal	3
Blood	GSE1751	Normal	14
Blood	GSE2113	Cancer	52
Blood	GSE2351	Cancer	2
Blood	GSE2779	Normal	9
Blood	GSE3365	Normal	42
Blood	GSE3912	Cancer	35
Blood	GSE4119	Cancer	72
Blood	GSE4475	Cancer	135
Blood	GSE4698	Cancer	60
Blood	GSE5122	Cancer	58
Blood	GSE5580	Normal	21
Blood	GSE5788	Cancer	6
Blood	GSE5808	Normal	3
Blood	GSE5820	Cancer	29
Blood	GSE5967	Normal	7
Blood	GSE6236	Normal	28
Blood	GSE6269	Cancer	4
Blood	GSE6269	Normal	6
Blood	GSE635	Cancer	121
Blood	GSE6365	Cancer	90
Blood	GSE6401	Cancer	102
Blood	GSE6477	Cancer	147
Blood	GSE6477	Normal	15
Blood	GSE6613	Normal	33
Blood	GSE6691	Cancer	43
Blood	GSE6740	Normal	10
Blood	GSE7148	Normal	14
Blood	GSE7429	Normal	20
Blood	GSE7638	Normal	50
Blood	GSE7893	Normal	11
Blood	GSE8650	Normal	21
Blood	GSE8970	Cancer	5
Blood	GSE9006	Normal	24
Blood	GSE9476	Cancer	26
Blood	GSE9476	Normal	38
Blood	GSE9874	Normal	30
Bone_Marrow	GSE10139	Cancer	40
Bone_Marrow	GSE10172	Cancer	36
Bone_Marrow	GSE11038	Cancer	36
Bone_Marrow	GSE1159	Cancer	293
Bone_Marrow	GSE12417	Cancer	163
Bone_Marrow	GSE13425	Cancer	131
Bone_Marrow	GSE14618	Cancer	42
Bone_Marrow	GSE15347	Cancer	89
Bone_Marrow	GSE1577	Cancer	29
Bone_Marrow	GSE16102	Normal	2
Bone_Marrow	GSE16131	Cancer	17
Bone_Marrow	GSE16334	Normal	11
Bone_Marrow	GSE16746	Cancer	37
Bone_Marrow	GSE17195	Cancer	44
Bone_Marrow	GSE1729	Cancer	43
Bone_Marrow	GSE18026	Normal	2
Bone_Marrow	GSE19147	Cancer	25
Bone_Marrow	GSE19147	Normal	8
Bone_Marrow	GSE22529	Cancer	41
Bone_Marrow	GSE22529	Normal	11
Bone_Marrow	GSE2361	Normal	1
Bone_Marrow	GSE28497	Cancer	284
Bone_Marrow	GSE28497	Normal	4
Bone_Marrow	GSE34171	Cancer	78
Bone_Marrow	GSE34860	Cancer	13
Bone_Marrow	GSE37088	Cancer	72
Bone_Marrow	GSE37642	Cancer	291
Bone_Marrow	GSE43176	Normal	4
Bone_Marrow	GSE44164	Cancer	32
Bone_Marrow	GSE4475	Cancer	86
Bone_Marrow	GSE48184	Cancer	29
Bone_Marrow	GSE51082	Cancer	139
Bone_Marrow	GSE5788	Normal	8
Bone_Marrow	GSE647	Cancer	8
Bone_Marrow	GSE649	Cancer	31
Bone_Marrow	GSE660	Cancer	13
Bone_Marrow	GSE67684	Cancer	39
Bone_Marrow	GSE68954	Cancer	9
Bone_Marrow	GSE68954	Normal	6
Bone_Marrow	GSE78132	Cancer	44
Bone_Marrow	GSE83449	Cancer	15
Bone_Marrow	GSE8510	Cancer	5
Bone_Marrow	GSE8835	Cancer	42
Bone_Marrow	GSE8835	Normal	24
Bone_Marrow	GSE8879	Cancer	55
Bone_Marrow	GSE8970	Cancer	29
Bone_Marrow	GSE9429	Cancer	10
Brain	E-AFMX-5	Normal	45
Brain	E-MEXP-114	Normal	23
Brain	E-MEXP-1690	Cancer	6
Brain	E-MEXP-1690	Normal	6
Brain	GSE1133	Normal	52
Brain	GSE1147	Normal	23
Brain	GSE12649	Normal	34
Brain	GSE12685	Normal	8
Brain	GSE12907	Cancer	21
Brain	GSE12907	Normal	4
Brain	GSE1297	Cancer	31
Brain	GSE13041	Cancer	191
Brain	GSE13471	Normal	5
Brain	GSE1993	Cancer	65
Brain	GSE20186	Cancer	18
Brain	GSE20186	Normal	18
Brain	GSE20295	Cancer	40
Brain	GSE20295	Normal	53
Brain	GSE2175	Cancer	3
Brain	GSE2175	Normal	1
Brain	GSE2361	Normal	2
Brain	GSE24072	Cancer	32
Brain	GSE24250	Cancer	8
Brain	GSE24250	Normal	6
Brain	GSE2485	Cancer	9
Brain	GSE2719	Normal	1
Brain	GSE2841	Cancer	76
Brain	GSE3185	Cancer	3
Brain	GSE3790	Normal	87
Brain	GSE4271	Cancer	100
Brain	GSE4412	Cancer	85
Brain	GSE4780	Cancer	5
Brain	GSE5390	Normal	8
Brain	GSE5392	Normal	42
Brain	GSE62600	Cancer	19
Brain	GSE62600	Normal	3
Brain	GSE6306	Normal	1218
Brain	GSE6613	Cancer	50
Brain	GSE6613	Normal	22
Brain	GSE83294	Cancer	85
Brain	GSE8397	Cancer	47
Brain	GSE84422	Cancer	951
Brain	GSE8692	Cancer	12
Brain	GSE9335	Normal	17
Brain	GSE9963	Normal	18
Breast	GSE11121	Cancer	200
Breast	GSE11965	Cancer	16
Breast	GSE12093	Cancer	136
Breast	GSE12237	Cancer	6
Breast	GSE12630	Cancer	11
Breast	GSE1456	Cancer	159
Breast	GSE1561	Cancer	49
Breast	GSE15852	Cancer	43
Breast	GSE15852	Normal	43
Breast	GSE16873	Cancer	12
Breast	GSE16873	Normal	12
Breast	GSE2034	Cancer	286
Breast	GSE22093	Cancer	103
Breast	GSE2361	Normal	1
Breast	GSE23988	Cancer	61
Breast	GSE24185	Cancer	103
Breast	GSE24509	Cancer	2
Breast	GSE25066	Cancer	508
Breast	GSE2603	Cancer	99
Breast	GSE31519	Cancer	9
Breast	GSE32072	Cancer	8
Breast	GSE3494	Cancer	251
Breast	GSE36774	Cancer	149
Breast	GSE3726	Cancer	62
Breast	GSE45255	Cancer	10
Breast	GSE4611	Cancer	216
Breast	GSE46184	Cancer	74
Breast	GSE48984	Normal	3
Breast	GSE4922	Cancer	289
Breast	GSE5327	Cancer	58
Breast	GSE5364	Cancer	183
Breast	GSE5364	Normal	13
Breast	GSE5462	Cancer	116
Breast	GSE5847	Cancer	95
Breast	GSE6532	Cancer	327
Breast	GSE6772	Cancer	24
Breast	GSE6772	Normal	2
Breast	GSE6883	Cancer	9
Breast	GSE6883	Normal	3
Breast	GSE68892	Cancer	99
Breast	GSE7390	Cancer	198
Breast	GSE83232	Cancer	258
Breast	GSE92697	Cancer	26
Breast	GSE9574	Cancer	14
Breast	GSE9574	Normal	15
Breast	GSE9662	Cancer	24
Cartilage	GSE15757	Cancer	4
Cartilage	GSE37372	Cancer	20
Cartilage	GSE6565	Normal	2
Cartilage	GSE7007	Cancer	27
Cervix	GSE7803	Cancer	31
Cervix	GSE7803	Normal	10
Colon	E-MEXP-383	Cancer	36
Colon	E-MEXP-833	Cancer	24
Colon	E-MTAB-57	Cancer	18
Colon	E-MTAB-57	Normal	13
Colon	GSE1133	Cancer	2
Colon	GSE1152	Normal	2
Colon	GSE12630	Cancer	9
Colon	GSE12945	Cancer	62
Colon	GSE2138	Cancer	20
Colon	GSE2361	Normal	1
Colon	GSE24514	Cancer	34
Colon	GSE24514	Normal	15
Colon	GSE26682	Cancer	155
Colon	GSE2719	Normal	1
Colon	GSE3726	Cancer	42
Colon	GSE4045	Cancer	37
Colon	GSE41258	Cancer	186
Colon	GSE41258	Normal	54
Colon	GSE5364	Cancer	9
Colon	GSE5364	Normal	9
Colon	GSE62322	Cancer	20
Colon	GSE62322	Normal	18
Colon	GSE6272	Normal	1
Colon	GSE68468	Cancer	365
Colon	GSE7208	Cancer	59
Colon	GSE77955	Cancer	34
Colon	GSE77955	Normal	13
Esophagus	GSE13083	Normal	7
Esophagus	GSE1420	Cancer	8
Esophagus	GSE1420	Normal	8
Esophagus	GSE23400	Cancer	53
Esophagus	GSE23400	Normal	53
Esophagus	GSE37203	Cancer	15
Esophagus	GSE5364	Cancer	16
Esophagus	GSE5364	Normal	13
Heart	E-AFMX-5	Normal	4
Heart	GSE1133	Normal	4
Heart	GSE12288	Cancer	222
Heart	GSE1789	Normal	5
Heart	GSE2240	Normal	5
Heart	GSE2361	Normal	1
Heart	GSE2719	Normal	1
Heart	GSE3585	Normal	5
Heart	GSE974	Normal	16
Immune_System	GSE10325	Cancer	38
Immune_System	GSE10325	Normal	28
Immune_System	GSE11907	Cancer	108
Immune_System	GSE38351	Cancer	14
Immune_System	GSE46923	Cancer	5
Immune_System	GSE46923	Normal	21
Joint	GSE12021	Cancer	22
Joint	GSE12021	Normal	9
Joint	GSE38351	Cancer	8
Joint	GSE55235	Cancer	20
Joint	GSE55235	Normal	10
Joint	GSE55457	Cancer	23
Joint	GSE55457	Normal	10
Joint	GSE55584	Cancer	16
Joint	GSE63359	Cancer	46
Joint	GSE63359	Normal	26
Kidney	E-AFMX-5	Normal	2
Kidney	E-TABM-53	Cancer	64
Kidney	E-TABM-53	Normal	9
Kidney	GSE10320	Cancer	144
Kidney	GSE1133	Normal	2
Kidney	GSE11482	Cancer	41
Kidney	GSE11904	Cancer	21
Kidney	GSE12630	Cancer	11
Kidney	GSE14767	Cancer	39
Kidney	GSE15641	Cancer	69
Kidney	GSE15641	Normal	23
Kidney	GSE16102	Normal	2
Kidney	GSE2004	Normal	19
Kidney	GSE2361	Normal	1
Kidney	GSE2712	Cancer	35
Kidney	GSE2719	Normal	1
Kidney	GSE27556	Normal	1
Kidney	GSE30946	Cancer	41
Kidney	GSE31403	Cancer	224
Kidney	GSE3297	Normal	6
Kidney	GSE6280	Cancer	14
Kidney	GSE6280	Normal	6
Kidney	GSE6344	Cancer	10
Kidney	GSE6344	Normal	10
Kidney	GSE65162	Normal	3
Kidney	GSE68606	Cancer	2
Kidney	GSE781	Cancer	9
Kidney	GSE781	Normal	8
Larynx	GSE10935	Cancer	2
Larynx	GSE10935	Normal	2
Larynx	GSE27020	Cancer	109
Liver	E-AFMX-5	Normal	4
Liver	E-TABM-292	Cancer	32
Liver	E-TABM-36	Cancer	60
Liver	GSE1133	Normal	4
Liver	GSE12630	Cancer	8
Liver	GSE14323	Cancer	47
Liver	GSE14323	Normal	19
Liver	GSE16102	Normal	2
Liver	GSE19281	Normal	3
Liver	GSE2361	Normal	2
Liver	GSE2719	Normal	1
Liver	GSE41258	Normal	13
Liver	GSE5364	Cancer	9
Liver	GSE5364	Normal	8
Liver	GSE60502	Cancer	18
Liver	GSE60502	Normal	18
Liver	GSE6272	Normal	4
Liver	GSE7473	Normal	4
Lung	E-AFMX-5	Normal	6
Lung	E-MEXP-231	Cancer	49
Lung	E-MEXP-231	Normal	9
Lung	E-TABM-15	Cancer	23
Lung	E-TABM-15	Normal	18
Lung	GSE10072	Cancer	58
Lung	GSE10072	Normal	49
Lung	GSE1133	Normal	4
Lung	GSE12630	Cancer	15
Lung	GSE1650	Normal	12
Lung	GSE17475	Cancer	28
Lung	GSE19027	Cancer	21
Lung	GSE19027	Normal	28
Lung	GSE2361	Normal	2
Lung	GSE2395	Normal	11
Lung	GSE2549	Cancer	40
Lung	GSE2549	Normal	9
Lung	GSE2719	Normal	1
Lung	GSE27556	Normal	1
Lung	GSE31908	Cancer	30
Lung	GSE31908	Normal	20
Lung	GSE3593	Cancer	198
Lung	GSE39262	Normal	1
Lung	GSE40839	Normal	10
Lung	GSE41258	Normal	7
Lung	GSE4573	Cancer	130
Lung	GSE5060	Normal	22
Lung	GSE5364	Cancer	18
Lung	GSE5364	Normal	12
Lung	GSE6253	Cancer	18
Lung	GSE68465	Cancer	321
Lung	GSE68465	Normal	19
Lung	GSE68606	Cancer	26
Lung	GSE75324	Cancer	80
Lung	GSE75324	Normal	52
Lung	GSE7670	Cancer	35
Lung	GSE7670	Normal	30
Lung	GSE7895	Normal	104
Lung	GSE994	Normal	72
Lung	GSE9971	Cancer	27
Muscle	E-AFMX-5	Normal	4
Muscle	E-CBIL-30	Normal	17
Muscle	GSE10760	Normal	59
Muscle	GSE1133	Normal	4
Muscle	GSE11681	Normal	10
Muscle	GSE11971	Normal	4
Muscle	GSE12648	Normal	10
Muscle	GSE1462	Normal	3
Muscle	GSE1551	Normal	10
Muscle	GSE1786	Normal	12
Muscle	GSE2361	Normal	1
Muscle	GSE2719	Normal	1
Muscle	GSE3112	Normal	11
Muscle	GSE3307	Normal	12
Muscle	GSE362	Normal	15
Muscle	GSE4667	Normal	35
Muscle	GSE474	Normal	8
Muscle	GSE5370	Cancer	2
Muscle	GSE6011	Normal	14
Muscle	GSE674	Normal	15
Muscle	GSE8441	Normal	22
Muscle	GSE9397	Normal	2
Muscle	GSE9676	Normal	60
Ovary	E-AFMX-5	Normal	2
Ovary	GSE1133	Normal	2
Ovary	GSE12630	Cancer	9
Ovary	GSE14764	Cancer	80
Ovary	GSE23603	Cancer	28
Ovary	GSE2361	Normal	1
Ovary	GSE26712	Cancer	185
Ovary	GSE26712	Normal	10
Ovary	GSE28015	Cancer	46
Ovary	GSE3149	Cancer	153
Ovary	GSE34405	Normal	3
Ovary	GSE6008	Cancer	99
Ovary	GSE6008	Normal	4
Ovary	GSE68606	Cancer	5
Pancreas	E-AFMX-5	Normal	4
Pancreas	GSE1133	Normal	2
Pancreas	GSE11907	Cancer	20
Pancreas	GSE12630	Cancer	13
Pancreas	GSE19281	Cancer	4
Pancreas	GSE19281	Normal	3
Pancreas	GSE2361	Normal	1
Pancreas	GSE2719	Normal	1
Pancreas	GSE43288	Cancer	4
Pancreas	GSE43288	Normal	3
Pharynx	GSE13597	Cancer	25
Pharynx	GSE13597	Normal	3
Prostate	E-AFMX-5	Normal	2
Prostate	E-MEXP-1327	Cancer	25
Prostate	E-MEXP-1327	Normal	60
Prostate	E-TABM-26	Cancer	44
Prostate	E-TABM-26	Normal	13
Prostate	GSE1133	Normal	2
Prostate	GSE12348	Normal	3
Prostate	GSE12630	Cancer	11
Prostate	GSE2361	Normal	1
Prostate	GSE2443	Cancer	20
Prostate	GSE25136	Cancer	79
Prostate	GSE2719	Normal	1
Prostate	GSE8218	Cancer	144
Prostate	GSE8218	Normal	4
Skin	E-AFMX-5	Normal	2
Skin	GSE1133	Normal	2
Skin	GSE11907	Cancer	22
Skin	GSE12627	Cancer	42
Skin	GSE12630	Cancer	17
Skin	GSE1317	Normal	1
Skin	GSE2361	Normal	1
Skin	GSE2503	Cancer	5
Skin	GSE2503	Normal	6
Skin	GSE2719	Normal	1
Skin	GSE3189	Cancer	45
Skin	GSE3189	Normal	7
Skin	GSE46517	Cancer	31
Skin	GSE46517	Normal	7
Skin	GSE4845	Cancer	42
Skin	GSE4845	Normal	3
Skin	GSE5667	Normal	5
Skin	GSE6012	Normal	10
Skin	GSE6710	Cancer	26
Skin	GSE68606	Normal	1
Skin	GSE8401	Cancer	83
Skin	GSE8440	Normal	9
Skin	GSE9118	Normal	1
Skin	GSE9782	Cancer	264
Small_Intestine	GSE13083	Normal	5
Small_Intestine	GSE2361	Normal	1
Small_Intestine	GSE2719	Normal	1
Small_Intestine	GSE6272	Normal	15
Soft_Tissue	GSE21124	Cancer	149
Soft_Tissue	GSE21124	Normal	9
Stomach	GSE12630	Cancer	15
Stomach	GSE15460	Cancer	31
Stomach	GSE2361	Normal	1
Stomach	GSE2719	Normal	1
Stomach	GSE29272	Cancer	134
Stomach	GSE29272	Normal	134
Stomach	GSE37023	Cancer	112
Stomach	GSE37023	Normal	36
Stomach	GSE6272	Normal	16
Stomach	GSE68606	Cancer	10
Testis	E-AFMX-5	Normal	10
Testis	GSE10615	Cancer	27
Testis	GSE10783	Cancer	34
Testis	GSE1133	Normal	2
Testis	GSE12630	Cancer	16
Testis	GSE2361	Normal	1
Testis	GSE3218	Cancer	107
Thyroid	E-AFMX-5	Normal	4
Thyroid	GSE1133	Normal	4
Thyroid	GSE12630	Cancer	9
Thyroid	GSE2361	Normal	1
Thyroid	GSE27155	Cancer	12
Thyroid	GSE27155	Normal	3
Thyroid	GSE5054	Cancer	3
Thyroid	GSE5364	Cancer	35
Thyroid	GSE5364	Normal	16
Tongue	E-AFMX-5	Normal	2
Tongue	GSE1133	Normal	2
Tongue	GSE31853	Normal	1
Tongue	GSE3524	Cancer	16
Tongue	GSE3524	Normal	4
Urothelium	GSE3167	Cancer	41
Urothelium	GSE3167	Normal	9
Urothelium	GSE37317	Cancer	19
Urothelium	GSE5287	Cancer	30
Uterus	E-AFMX-5	Normal	4
Uterus	GSE1133	Normal	4
Uterus	GSE11855	Cancer	8
Uterus	GSE2152	Normal	15
Uterus	GSE2361	Normal	1
Uterus	GSE36389	Cancer	13
Uterus	GSE36389	Normal	7
Uterus	GSE9750	Cancer	33
Uterus	GSE9750	Normal	24
